# Supplementary material for: Latent classes of self-management behaviors and a network model of influencing factors in community-dwelling older patients with chronic diseases: a healthy aging perspective
Source: Front Public Health. 2026 Jul 3;14:1826369. doi: 10.3389/fpubh.2026.1826369 (PMC13375910; doi:10.3389/fpubh.2026.1826369)
Supplement: Supplementary file 1 [file Data_Sheet_1.CSV]

	A1	A2	A3	B1	B2	B3	B4	C1	C2	C3	D
A1	0	0.413228875	-0.106761023	0	-0.020738094	0.013462872	0	0	-0.070856395	0.094559255	0.060860499
A2	0.413228875	0	0.625317511	0	0	0	-0.012152943	0.001814126	0.048000811	0	0.081233751
A3	-0.106761023	0.625317511	0	0.051504758	0	0.021388918	0	0.025557451	0	0.028642524	0
B1	0	0	0.051504758	0	0.317610288	0.427300525	0.203069703	0.099295413	0	0	0.202428144
B2	-0.020738094	0	0	0.317610288	0	0.195359109	0.377490832	0	0	0	0.175642667
B3	0.013462872	0	0.021388918	0.427300525	0.195359109	0	0.166397305	0	-0.034578029	0	0.148305294
B4	0	-0.012152943	0	0.203069703	0.377490832	0.166397305	0	-0.045525477	-0.011213306	0	0.007716459
C1	0	0.001814126	0.025557451	0.099295413	0	0	-0.045525477	0	0.029132712	0.403532807	0.021384162
C2	-0.070856395	0.048000811	0	0	0	-0.034578029	-0.011213306	0.029132712	0	0.19057271	0.13767689
C3	0.094559255	0	0.028642524	0	0	0	0	0.403532807	0.19057271	0	0.091754213
D	0.060860499	0.081233751	0	0.202428144	0.175642667	0.148305294	0.007716459	0.021384162	0.13767689	0.091754213	0
