# Supplementary material for: Latent classes of self-management behaviors and a network model of influencing factors in community-dwelling older patients with chronic diseases: a healthy aging perspective
Source: Front Public Health. 2026 Jul 3;14:1826369. doi: 10.3389/fpubh.2026.1826369 (PMC13375910; doi:10.3389/fpubh.2026.1826369)
Supplement: Supplementary file 2 [file Data_Sheet_2.CSV]

	A1	A2	A3	B1	B2	B3	B4	C1	C2	C3	D1	D2	D3	D4	D5
A1	0	0.348919851	-0.014215005	0	0	0	0	0	-0.011405706	0.071372241	0.020509692	0	0.018045761	0	0
A2	0.348919851	0	0.576101713	0	0	0	0	0	0.01826665	0	0.03865984	0	0.061263495	0	0
A3	-0.014215005	0.576101713	0	0.029821915	0	0.003157428	0	0.01636025	0	0.020872181	0.038058236	0	0.007949323	0	0.007449035
B1	0	0	0.029821915	0	0.290395871	0.396281195	0.185275385	0.032007317	0	0	0.037537089	0.033597106	0.095010607	0	0.103601368
B2	0	0	0	0.290395871	0	0.188597176	0.339374647	0	0	0	0.113279002	0	0	0	0.131501187
B3	0	0	0.003157428	0.396281195	0.188597176	0	0.161145861	0	0	0	0.133837984	0.028614129	0.007870235	0	0.02889422
B4	0	0	0	0.185275385	0.339374647	0.161145861	0	0	0	0	0.038011711	0	0	0	0.052022801
C1	0	0	0.01636025	0.032007317	0	0	0	0	0.015490316	0.379461111	0.000451486	0	0.027733085	0	0.06767131
C2	-0.011405706	0.01826665	0	0	0	0	0	0.015490316	0	0.17678038	0	0.051725547	0	0.047086335	0.019488662
C3	0.071372241	0	0.020872181	0	0	0	0	0.379461111	0.17678038	0	0.022642265	0	0.047043096	0	0.029641963
D1	0.020509692	0.03865984	0.038058236	0.037537089	0.113279002	0.133837984	0.038011711	0.000451486	0	0.022642265	0	0.114837361	0.236318853	0	0.221772405
D2	0	0	0	0.033597106	0	0.028614129	0	0	0.051725547	0	0.114837361	0	0.322749054	0.430443746	0.056926845
D3	0.018045761	0.061263495	0.007949323	0.095010607	0	0.007870235	0	0.027733085	0	0.047043096	0.236318853	0.322749054	0	0.118792317	0.205458703
D4	0	0	0	0	0	0	0	0	0.047086335	0	0	0.430443746	0.118792317	0	0.008726848
D5	0	0	0.007449035	0.103601368	0.131501187	0.02889422	0.052022801	0.06767131	0.019488662	0.029641963	0.221772405	0.056926845	0.205458703	0.008726848	0
